# Supplementary material for: 4-Meth­oxy-3-(trifluoro­meth­yl)aniline
Source: Acta Crystallogr Sect E Struct Rep Online. 2012 Jan 14;68(Pt 2):o377. doi: 10.1107/S160053681200030X (PMC3275055; doi:10.1107/S160053681200030X)
Supplement: Supplementary file 2 [file e-68-0o377-Isup2.hkl]

# 
# h,k,l, Fc-squared, Fo-squared, sigma(Fo-squared) and status flag 
# 
data_I
_shelx_title ' Q in Pbca' 
_shelx_refln_list_code          4 
_shelx_F_calc_maximum      129.70 
_exptl_crystal_F_000       784.00 
_reflns_d_resolution_high  0.8001 
 
loop_ 
 _symmetry_equiv_pos_as_xyz 
 'x, y, z' 
 '-x+1/2, -y, z+1/2' 
 '-x, y+1/2, -z+1/2' 
 'x+1/2, -y+1/2, -z' 
 '-x, -y, -z' 
 'x-1/2, y, -z-1/2' 
 'x, -y-1/2, z-1/2' 
 '-x-1/2, y-1/2, z' 
 
_cell_length_a     5.4140 
_cell_length_b    14.8800 
_cell_length_c    21.3040 
_cell_angle_alpha  90.000 
_cell_angle_beta   90.000 
_cell_angle_gamma  90.000 
 
_shelx_F_squared_multiplier     1.000 
 
loop_ 
 _refln_index_h 
 _refln_index_k 
 _refln_index_l 
 _refln_F_squared_calc 
 _refln_F_squared_meas 
 _refln_F_squared_sigma 
 _refln_observed_status 
   2   0   0        3.82        0.24      1.13 o 
   4   0   0       37.64       52.57      4.77 o 
   6   0   0      120.53      131.33     13.30 o 
   2   1   0     5395.67     5667.71     85.52 o 
   4   1   0       17.90       19.87      1.89 o 
   6   1   0       36.99       45.03      6.76 o 
   2   2   0        7.02        7.91      1.29 o 
   4   2   0      118.77      144.27      3.96 o 
   6   2   0       21.96       28.68      4.35 o 
   2   3   0     9198.83     9962.18     63.21 o 
   4   3   0      196.71      190.36      7.49 o 
   6   3   0        2.99        1.60      1.43 o 
   2   4   0     1266.48     1249.86     11.05 o 
   4   4   0      189.90      219.09      8.89 o 
   6   4   0        3.19        2.70      1.78 o 
   2   5   0      722.39      817.87     10.67 o 
   4   5   0      290.86      311.24      9.38 o 
   6   5   0        4.39        8.54      2.48 o 
   0   6   0     9429.48     9184.23     78.13 o 
   2   6   0     2051.86     2195.21     31.91 o 
   4   6   0        8.96       11.84      1.68 o 
   6   6   0        5.75        2.71      2.90 o 
   2   7   0      577.12      513.08      9.33 o 
   4   7   0       71.51       50.97     11.36 o 
   6   7   0        0.08        2.62      1.65 o 
   0   8   0      146.64      138.72      5.99 o 
   2   8   0        9.04       13.57      2.21 o 
   4   8   0       42.81       48.16      5.06 o 
   6   8   0        0.65        3.23      1.72 o 
   2   9   0     1767.08     1900.75     33.11 o 
   4   9   0      224.79      185.55     10.02 o 
   0  10   0     2064.73     1981.55     41.18 o 
   2  10   0       21.01       23.06      2.05 o 
   4  10   0       21.18       20.59      4.74 o 
   2  11   0       21.44       22.56      2.57 o 
   4  11   0       26.61       19.54      3.30 o 
   0  12   0     2618.84     2819.07     94.18 o 
   2  12   0        6.74       12.09      2.59 o 
   4  12   0        1.29        1.56      1.22 o 
   2  13   0       30.89       35.48      3.99 o 
   4  13   0        0.19        1.76      1.56 o 
   0  14   0     2577.80     2615.39    240.16 o 
   2  14   0       46.13       37.63      4.70 o 
   4  14   0       11.52       14.98      2.74 o 
   2  15   0        7.42        4.87      2.37 o 
   4  15   0        2.78        4.20      1.99 o 
   0  16   0       25.62       31.29     13.01 o 
   2  16   0       10.57       17.74      4.93 o 
   2  17   0       54.28       57.34      5.32 o 
   0  18   0        0.03        3.80      1.69 o 
   1   1   1     1674.41     1636.00     11.35 o 
   2   1   1      254.78      212.79      2.80 o 
   3   1   1      450.05      412.64      5.22 o 
   4   1   1      281.52      281.61      4.09 o 
   5   1   1        1.10        1.30      0.36 o 
   6   1   1       15.27       14.97      1.30 o 
   1   2   1      884.85      929.70      6.98 o 
   2   2   1      316.25      278.33      3.16 o 
   3   2   1        2.00        3.05      0.73 o 
   4   2   1        1.02        1.77      0.48 o 
   5   2   1       11.33        8.00      0.72 o 
   6   2   1       18.22       25.93      2.88 o 
   1   3   1      199.75      183.41      2.56 o 
   2   3   1        0.06        2.01      0.96 o 
   3   3   1        3.65        3.77      0.59 o 
   4   3   1        0.92        2.19      0.61 o 
   5   3   1        4.83        4.21      0.62 o 
   6   3   1        2.87        1.67      0.53 o 
   0   4   1     7796.78     7679.49     71.86 o 
   1   4   1        3.88        7.77      0.99 o 
   2   4   1     1080.60     1209.47      6.62 o 
   3   4   1      243.27      242.13      3.69 o 
   4   4   1        0.85        2.21      0.45 o 
   5   4   1       77.90       89.56      5.97 o 
   6   4   1        0.36        0.93      0.45 o 
   1   5   1      751.39      722.65      6.54 o 
   2   5   1     1038.98     1163.83      6.99 o 
   3   5   1        5.71        4.36      0.84 o 
   4   5   1       14.16       14.79      1.19 o 
   5   5   1       20.85       18.93      1.96 o 
   6   5   1        1.79        3.08      0.98 o 
   0   6   1      144.18      139.52      3.65 o 
   1   6   1      433.00      416.23      3.89 o 
   2   6   1     1327.50     1263.98     13.55 o 
   3   6   1       39.43       41.37      1.61 o 
   4   6   1        3.36        3.53      0.75 o 
   5   6   1       18.17       12.39      1.97 o 
   6   6   1        1.49        2.25      0.81 o 
   1   7   1      376.71      331.76      6.08 o 
   2   7   1      264.32      273.27      4.79 o 
   3   7   1        9.21       11.74      1.17 o 
   4   7   1       10.10        9.07      1.41 o 
   5   7   1        2.40        3.79      0.75 o 
   6   7   1        0.42        2.17      0.95 o 
   0   8   1      133.09      113.38      3.92 o 
   1   8   1       35.61       31.53      1.80 o 
   2   8   1     1739.19     1773.31     18.48 o 
   3   8   1       20.85       23.77      1.39 o 
   4   8   1        1.02        2.86      0.81 o 
   5   8   1       42.82       50.48      6.65 o 
   6   8   1        1.54        2.71      1.10 o 
   1   9   1       73.17       62.21      2.32 o 
   2   9   1       22.10       28.40      1.82 o 
   3   9   1       34.33       33.63      2.35 o 
   4   9   1        3.79        2.74      0.66 o 
   5   9   1        0.15        2.02      0.82 o 
   0  10   1      154.45      151.40      6.09 o 
   1  10   1      112.67      111.85      3.13 o 
   2  10   1       17.36       12.39      1.30 o 
   3  10   1        1.32        2.58      0.92 o 
   4  10   1        1.52        3.28      0.74 o 
   5  10   1        1.55        2.43      0.84 o 
   1  11   1       74.57       62.55      2.83 o 
   2  11   1       92.35       89.81      2.64 o 
   3  11   1        0.02        0.34      0.91 o 
   4  11   1       25.52       27.50      3.02 o 
   5  11   1        1.19        2.75      0.91 o 
   0  12   1      609.21      619.27     20.05 o 
   1  12   1        8.98       10.14      2.76 o 
   2  12   1        2.89        4.32      1.20 o 
   3  12   1        0.11        0.23      1.29 o 
   4  12   1       15.57       19.51      3.00 o 
   5  12   1        4.05        5.77      1.53 o 
   1  13   1      197.87      228.35      7.24 o 
   2  13   1        0.03        0.43      1.53 o 
   3  13   1        0.17        0.04      1.22 o 
   4  13   1       10.66        9.54      1.63 o 
   0  14   1        2.69        5.96      3.96 o 
   1  14   1       47.72       54.50      5.49 o 
   2  14   1        4.74        6.28      1.66 o 
   3  14   1        8.86        7.51      1.81 o 
   4  14   1        2.61        4.26      1.05 o 
   1  15   1       16.94       17.48      2.95 o 
   2  15   1      107.01      113.87      9.31 o 
   3  15   1        0.12        1.88      0.74 o 
   0  16   1       39.70       34.51      5.88 o 
   1  16   1        1.86        2.95      1.11 o 
   2  16   1        4.48       10.48      1.68 o 
   3  16   1       10.93       11.81      3.12 o 
   1  17   1        0.40        2.13      0.87 o 
   2  17   1        3.93        3.29      2.06 o 
   0  18   1        4.94        3.72      1.56 o 
   1  18   1        3.61        3.10      1.34 o 
   1   0   2       96.61      102.72      1.93 o 
   2   0   2     2023.61     2046.39     20.39 o 
   3   0   2      402.55      382.65      6.82 o 
   4   0   2       53.64       65.46      3.28 o 
   5   0   2        5.76        2.93      0.78 o 
   6   0   2        0.01        1.76      1.06 o 
   1   1   2    16822.04    16986.66    184.02 o 
   2   1   2       99.75      105.32      1.96 o 
   3   1   2      215.97      179.85      3.05 o 
   4   1   2       32.38       26.54      1.49 o 
   5   1   2        6.33        4.82      0.68 o 
   6   1   2       11.31        8.63      1.40 o 
   0   2   2     1110.06     1052.10     26.57 o 
   1   2   2     9417.89    10452.14    194.17 o 
   2   2   2      274.66      256.37      3.14 o 
   3   2   2       12.18       19.21      1.24 o 
   4   2   2        4.22        3.26      0.73 o 
   5   2   2        4.91        2.13      0.40 o 
   6   2   2        0.00        1.39      0.79 o 
   1   3   2      392.82      381.51      3.86 o 
   2   3   2      435.62      405.97      3.50 o 
   3   3   2      211.10      194.42      4.50 o 
   4   3   2        0.72        1.75      0.70 o 
   5   3   2        1.76        1.77      0.66 o 
   6   3   2        1.38        1.22      0.68 o 
   0   4   2       21.12       23.88      1.85 o 
   1   4   2      175.36      163.38      3.00 o 
   2   4   2     1251.22     1365.45      7.07 o 
   3   4   2     1621.54     1649.34     16.87 o 
   4   4   2       15.40       14.32      1.24 o 
   5   4   2       56.30       60.79      4.61 o 
   6   4   2        0.69        2.16      0.76 o 
   1   5   2      108.88       89.66      2.23 o 
   2   5   2      433.67      454.16      5.74 o 
   3   5   2      270.02      277.07      4.06 o 
   4   5   2        5.30        5.49      0.87 o 
   5   5   2       21.41       19.93      2.42 o 
   6   5   2        2.63        5.44      2.64 o 
   0   6   2       17.81       13.65      1.55 o 
   1   6   2     2506.22     2497.86     11.27 o 
   2   6   2        1.18        2.43      1.03 o 
   3   6   2        0.21        1.05      0.53 o 
   4   6   2        5.72        4.78      0.78 o 
   5   6   2       20.85       12.58      3.04 o 
   6   6   2        0.83        1.92      0.86 o 
   1   7   2     1545.44     1731.18     18.09 o 
   2   7   2      109.95       91.29      2.72 o 
   3   7   2       27.68       20.19      1.16 o 
   4   7   2        4.85        4.70      1.19 o 
   5   7   2       18.95       20.14      3.09 o 
   6   7   2        1.85        2.42      1.14 o 
   0   8   2      188.55      167.51      4.61 o 
   1   8   2       14.79       19.88      1.69 o 
   2   8   2       20.42       14.71      1.28 o 
   3   8   2       34.75       39.67      2.01 o 
   4   8   2       20.82       16.97      2.51 o 
   5   8   2       13.25       17.59      2.56 o 
   6   8   2        0.42        2.77      1.11 o 
   1   9   2      230.75      197.75      4.31 o 
   2   9   2       48.20       46.13      2.30 o 
   3   9   2        2.16        2.86      0.69 o 
   4   9   2       39.49       31.30      2.91 o 
   5   9   2        0.31        1.66      0.97 o 
   0  10   2       77.94       75.02      5.69 o 
   1  10   2      215.51      199.65      4.09 o 
   2  10   2      187.30      196.79      6.30 o 
   3  10   2      208.56      198.12      5.83 o 
   4  10   2        0.62        1.82      0.59 o 
   5  10   2        2.46        2.60      0.91 o 
   1  11   2       77.13       87.92      3.68 o 
   2  11   2       23.82       24.48      2.26 o 
   3  11   2        0.01        0.51      0.92 o 
   4  11   2       14.54       11.70      1.80 o 
   5  11   2        0.11        0.03      1.44 o 
   0  12   2       18.03       24.93      5.44 o 
   1  12   2       22.48       24.91      2.45 o 
   2  12   2       65.81       61.83      5.31 o 
   3  12   2       19.07       21.36      2.25 o 
   4  12   2        0.48        1.82      0.85 o 
   5  12   2        0.36        2.88      0.92 o 
   1  13   2     1228.96     1360.71     26.01 o 
   2  13   2        6.72        7.46      1.80 o 
   3  13   2        0.07        0.26      1.38 o 
   4  13   2        1.56        2.22      0.94 o 
   0  14   2      112.48      111.50     17.74 o 
   1  14   2       47.31       52.54      5.89 o 
   2  14   2       17.59       14.54      2.47 o 
   3  14   2        0.17        0.48      1.38 o 
   4  14   2        1.98        3.37      1.11 o 
   1  15   2       65.52       70.48      5.76 o 
   2  15   2        0.07        2.30      0.96 o 
   3  15   2        7.00        6.00      1.37 o 
   0  16   2       34.27       32.37      4.64 o 
   1  16   2        4.98        5.18      1.33 o 
   2  16   2        1.46        3.83      1.19 o 
   3  16   2       23.95       26.65      3.07 o 
   1  17   2        0.02        0.86      0.98 o 
   2  17   2       24.23       26.92      4.18 o 
   0  18   2        0.89        1.37      0.84 o 
   1  18   2       11.46       13.17      4.73 o 
   1   1   3      225.15      232.01      5.08 o 
   2   1   3     2431.18     2325.63     18.69 o 
   3   1   3      709.15      669.58      7.59 o 
   4   1   3      135.72      129.72      3.62 o 
   5   1   3       58.85       60.74      3.68 o 
   6   1   3       16.26       26.38      5.62 o 
   2   2   3     4877.51     5075.87     36.39 o 
   3   2   3      737.91      826.07      8.99 o 
   4   2   3      399.08      403.95      6.55 o 
   5   2   3       64.15       63.52      2.46 o 
   6   2   3        6.83        8.31      1.50 o 
   1   3   3     4063.46     4121.80     27.88 o 
   2   3   3       33.99       36.09      1.44 o 
   3   3   3        1.91        2.01      0.55 o 
   4   3   3      146.48      141.54      4.64 o 
   5   3   3       34.73       32.85      2.18 o 
   6   3   3        8.72        7.56      2.65 o 
   0   4   3     2508.19     2508.73     25.06 o 
   1   4   3     3495.70     3375.75     26.96 o 
   2   4   3      254.02      256.93      4.21 o 
   3   4   3        1.30        1.68      0.55 o 
   4   4   3       34.51       34.83      1.70 o 
   5   4   3       23.62       23.69      2.75 o 
   6   4   3        0.71        2.17      0.99 o 
   1   5   3     6040.38     6380.36     49.61 o 
   2   5   3      879.79      860.83     10.95 o 
   3   5   3       24.90       19.91      1.46 o 
   4   5   3       94.53       85.55      4.10 o 
   5   5   3       28.45       27.76      2.83 o 
   6   5   3        0.02        4.40      2.69 o 
   0   6   3      156.42      166.43      4.00 o 
   1   6   3      701.61      682.06      5.26 o 
   2   6   3      115.06       93.56      2.29 o 
   3   6   3       87.56       80.28      2.63 o 
   4   6   3        1.92        1.98      0.47 o 
   5   6   3        4.55        3.20      0.89 o 
   6   6   3        2.29        4.79      1.49 o 
   1   7   3      553.88      507.35      6.75 o 
   2   7   3      675.03      644.51      7.73 o 
   3   7   3        0.02        0.71      0.59 o 
   4   7   3        0.07        2.01      0.77 o 
   5   7   3        5.82        5.30      1.04 o 
   6   7   3        2.57        3.92      1.89 o 
   0   8   3      666.89      700.77     11.98 o 
   1   8   3      824.52      743.82      9.34 o 
   2   8   3       93.71       74.56      2.37 o 
   3   8   3      136.69      149.89      5.23 o 
   4   8   3       43.26       41.13      2.97 o 
   5   8   3       15.83       17.11      2.66 o 
   6   8   3        1.21        3.71      1.31 o 
   1   9   3       91.66       94.95      3.59 o 
   2   9   3        8.18        7.75      1.04 o 
   3   9   3       60.32       51.94      2.76 o 
   4   9   3       56.36       51.15      3.78 o 
   5   9   3        0.56        3.48      0.99 o 
   0  10   3      656.11      583.48     20.11 o 
   1  10   3      139.45      121.58      3.56 o 
   2  10   3       27.57       22.63      1.66 o 
   3  10   3        3.13        3.01      0.90 o 
   4  10   3       67.04       65.35      5.55 o 
   5  10   3        5.05        4.08      1.16 o 
   1  11   3       46.94       43.42      2.55 o 
   2  11   3      187.31      181.64      5.04 o 
   3  11   3        4.53        6.77      1.56 o 
   4  11   3       25.43       25.33      3.77 o 
   5  11   3       18.38       20.10      3.07 o 
   0  12   3      143.14      167.79     20.70 o 
   1  12   3      742.08      796.10     14.57 o 
   2  12   3      212.21      223.36      5.99 o 
   3  12   3       81.80       67.52      5.72 o 
   4  12   3        7.16        7.90      2.44 o 
   5  12   3       34.16       34.46      3.72 o 
   1  13   3       35.21       40.68      5.14 o 
   2  13   3        2.01        2.98      0.95 o 
   3  13   3        7.03        5.71      1.55 o 
   4  13   3        3.29        3.94      1.00 o 
   0  14   3        8.29       11.31      3.54 o 
   1  14   3      164.53      181.76      9.05 o 
   2  14   3       34.35       45.48      6.14 o 
   3  14   3       18.50       11.79      3.16 o 
   4  14   3       10.62       14.10      1.70 o 
   1  15   3        4.55        4.20      2.14 o 
   2  15   3        0.06        0.29      1.51 o 
   3  15   3        0.41        2.64      0.95 o 
   0  16   3        1.94        2.88      2.57 o 
   1  16   3       39.18       41.64      3.25 o 
   2  16   3       46.78       45.40      5.66 o 
   3  16   3        1.60        1.85      0.88 o 
   1  17   3       17.37       13.23      2.47 o 
   2  17   3        2.92        3.44      0.96 o 
   0  18   3        0.50        1.94      1.31 o 
   1  18   3        6.11        4.22      1.75 o 
   0   0   4    12495.22    14368.41    122.32 o 
   2   0   4     1050.19     1076.32     11.67 o 
   3   0   4       75.45       62.91      2.25 o 
   4   0   4       59.12       57.38      3.84 o 
   5   0   4      122.81      149.02      6.40 o 
   6   0   4        1.12        0.16      0.40 o 
   1   1   4     1677.71     1659.12     13.61 o 
   2   1   4        1.44        3.97      1.50 o 
   3   1   4      198.59      204.71      3.11 o 
   4   1   4       24.76       23.67      1.18 o 
   5   1   4        9.76        7.33      0.98 o 
   6   1   4       18.46       16.63      3.92 o 
   0   2   4     1214.63     1214.56     12.55 o 
   1   2   4     1336.98     1225.42     10.35 o 
   2   2   4      113.32       92.94      1.70 o 
   3   2   4       43.21       38.93      1.51 o 
   4   2   4      103.82       96.21      3.21 o 
   5   2   4       16.94       13.54      1.79 o 
   6   2   4       17.45       18.07      3.48 o 
   1   3   4       84.31       83.26      1.76 o 
   2   3   4       91.72       83.89      1.44 o 
   3   3   4      117.57      133.41      2.61 o 
   4   3   4        8.98       13.34      1.13 o 
   5   3   4        1.53        1.73      0.44 o 
   6   3   4        6.64        5.53      1.66 o 
   0   4   4     2767.49     2689.66     26.71 o 
   1   4   4       30.21       37.84      1.53 o 
   2   4   4       76.17       56.83      1.81 o 
   3   4   4      278.18      240.22      4.02 o 
   4   4   4       51.36       47.22      2.33 o 
   5   4   4       72.33       75.17      7.95 o 
   6   4   4        2.95        2.81      0.97 o 
   1   5   4     2454.36     2659.31     11.37 o 
   2   5   4       55.80       45.25      1.76 o 
   3   5   4       11.09        9.84      1.14 o 
   4   5   4       10.25        9.00      0.95 o 
   5   5   4        0.38        1.61      0.73 o 
   6   5   4        1.36        4.56      1.63 o 
   0   6   4     5335.80     5659.85     42.39 o 
   1   6   4     1061.37     1142.33      6.97 o 
   2   6   4       65.97       74.66      2.20 o 
   3   6   4      139.92      141.95      2.91 o 
   4   6   4       95.10       88.32      2.83 o 
   5   6   4       10.75       13.26      1.97 o 
   6   6   4       27.67       42.22      6.03 o 
   1   7   4      363.78      361.06      5.27 o 
   2   7   4      382.95      376.42      5.27 o 
   3   7   4        0.72        2.91      0.74 o 
   4   7   4       55.97       51.63      5.52 o 
   5   7   4        0.52        2.17      0.79 o 
   6   7   4        0.12        3.08      1.30 o 
   0   8   4     3294.84     3707.62     51.57 o 
   1   8   4      983.34      987.22     11.16 o 
   2   8   4        0.57        3.29      1.08 o 
   3   8   4       34.90       38.73      2.09 o 
   4   8   4       18.94       15.42      1.44 o 
   5   8   4        7.80        9.27      1.81 o 
   6   8   4        1.97        3.12      1.47 o 
   1   9   4      382.88      391.95      5.90 o 
   2   9   4      110.68      133.93      3.47 o 
   3   9   4      110.06       99.72      4.92 o 
   4   9   4       17.10       17.97      1.92 o 
   5   9   4        2.26        2.44      0.85 o 
   0  10   4      453.63      455.77     10.06 o 
   1  10   4       79.05       78.14      2.67 o 
   2  10   4       35.67       38.63      3.23 o 
   3  10   4        9.30        9.36      1.47 o 
   4  10   4        2.24        3.02      0.74 o 
   5  10   4       14.72        8.99      1.82 o 
   1  11   4       65.59       56.07      3.12 o 
   2  11   4      516.61      595.96     11.14 o 
   3  11   4        2.72        4.88      1.01 o 
   4  11   4        1.70        3.74      1.79 o 
   5  11   4        3.02        3.15      1.04 o 
   0  12   4      627.83      687.39     21.44 o 
   1  12   4       51.50       52.77      3.51 o 
   2  12   4        2.19        3.72      1.43 o 
   3  12   4       41.64       30.65      3.89 o 
   4  12   4        7.14        5.99      1.77 o 
   5  12   4        8.68       12.02      2.27 o 
   1  13   4      325.84      336.68      8.23 o 
   2  13   4       55.53       62.50      6.33 o 
   3  13   4       23.58       20.53      3.64 o 
   4  13   4        1.68        4.94      1.15 o 
   0  14   4       23.53       16.50      3.92 o 
   1  14   4      195.39      229.56     11.06 o 
   2  14   4       22.55       26.93      2.73 o 
   3  14   4        2.59        3.63      1.22 o 
   4  14   4       14.69       13.14      1.60 o 
   1  15   4       11.82        5.20      1.63 o 
   2  15   4        3.94        5.41      1.74 o 
   3  15   4       15.47       10.53      1.73 o 
   0  16   4       25.98       21.10      7.83 o 
   1  16   4        1.46        3.52      1.00 o 
   2  16   4        0.01        1.72      0.70 o 
   3  16   4       24.11       21.62      3.16 o 
   1  17   4        5.58        3.67      1.02 o 
   2  17   4        4.61        5.02      1.53 o 
   0  18   4        2.71        4.12      2.13 o 
   1  18   4        3.30        2.32      1.27 o 
   1   1   5      216.68      224.00      3.55 o 
   2   1   5     2305.41     2471.78      9.96 o 
   3   1   5        2.73        4.07      0.53 o 
   4   1   5      114.08      115.91      3.50 o 
   5   1   5       13.59       13.93      1.51 o 
   6   1   5       19.18       15.79      3.61 o 
   0   2   5        6.07        2.35      1.76 o 
   1   2   5       18.89       22.69      1.06 o 
   2   2   5       12.21       14.60      1.38 o 
   3   2   5      721.37      733.17      8.18 o 
   4   2   5       20.50       16.22      1.24 o 
   5   2   5        0.47        2.16      0.49 o 
   6   2   5       11.66        8.71      3.57 o 
   1   3   5     4386.62     4705.25     32.93 o 
   2   3   5      845.60      830.60      5.01 o 
   3   3   5        1.98        3.47      0.51 o 
   4   3   5       35.05       27.36      1.33 o 
   5   3   5       47.53       55.42      3.72 o 
   6   3   5        2.33        1.17      0.79 o 
   0   4   5     2815.88     2735.59     34.19 o 
   1   4   5        2.21        3.81      1.03 o 
   2   4   5        0.00        0.78      0.99 o 
   3   4   5      197.76      196.69      3.07 o 
   4   4   5       52.19       46.27      2.57 o 
   5   4   5       25.86       17.56      2.01 o 
   6   4   5        2.72        4.55      2.15 o 
   1   5   5       27.17       25.41      1.44 o 
   2   5   5      142.83      141.17      3.63 o 
   3   5   5       35.47       36.71      2.31 o 
   4   5   5      314.73      354.69      6.40 o 
   5   5   5        6.72        5.17      1.32 o 
   6   5   5        0.28        1.99      1.33 o 
   0   6   5     2002.29     1858.25     13.20 o 
   1   6   5      313.67      303.00      3.85 o 
   2   6   5      433.91      417.62      5.46 o 
   3   6   5        2.15        5.63      0.75 o 
   4   6   5        0.65        1.83      0.43 o 
   5   6   5        8.60        6.26      1.06 o 
   6   6   5        0.07        2.27      2.48 o 
   1   7   5       17.74       16.39      1.45 o 
   2   7   5      240.34      223.35      4.15 o 
   3   7   5      131.26      123.78      4.03 o 
   4   7   5       25.16       22.32      3.11 o 
   5   7   5        0.17        1.21      0.59 o 
   6   7   5        0.09        3.66      2.32 o 
   0   8   5      180.31      156.68      4.40 o 
   1   8   5       56.21       55.50      3.18 o 
   2   8   5      451.15      475.50      8.14 o 
   3   8   5       51.00       67.72      2.73 o 
   4   8   5       15.20       15.16      1.25 o 
   5   8   5        0.24        1.75      0.74 o 
   1   9   5       43.82       40.73      2.01 o 
   2   9   5        3.79        4.30      0.79 o 
   3   9   5      140.64      145.17      5.33 o 
   4   9   5       55.19       62.98      4.68 o 
   5   9   5       10.52        8.29      1.61 o 
   0  10   5      213.69      208.73      6.14 o 
   1  10   5      191.96      185.92      4.78 o 
   2  10   5        0.00        0.53      0.91 o 
   3  10   5       15.00       11.49      1.41 o 
   4  10   5        0.02        3.35      1.56 o 
   5  10   5        2.62        2.46      0.93 o 
   1  11   5      232.78      226.50      7.22 o 
   2  11   5      290.89      281.16     11.35 o 
   3  11   5        3.66        2.65      0.92 o 
   4  11   5        9.22        6.03      1.38 o 
   5  11   5        8.75        8.73      2.54 o 
   0  12   5       30.85       33.41      4.67 o 
   1  12   5      231.62      258.15      9.48 o 
   2  12   5       49.76       60.24      3.91 o 
   3  12   5      102.16       90.79      6.82 o 
   4  12   5       11.99        8.90      1.97 o 
   5  12   5        1.73        4.21      1.58 o 
   1  13   5       45.86       51.69      4.28 o 
   2  13   5       54.66       59.87      4.65 o 
   3  13   5       68.67       62.23      6.74 o 
   4  13   5        5.48        3.56      1.16 o 
   0  14   5       49.50       61.48     14.59 o 
   1  14   5        0.20        0.38      1.62 o 
   2  14   5        1.45        5.09      1.28 o 
   3  14   5       15.15       16.32      2.81 o 
   4  14   5        0.13        2.12      0.82 o 
   1  15   5       55.35       61.01      5.62 o 
   2  15   5       85.56      100.70      5.17 o 
   3  15   5        2.41        4.35      1.18 o 
   0  16   5       55.90       67.83      4.77 o 
   1  16   5        6.03        6.96      1.51 o 
   2  16   5       11.87        8.63      1.99 o 
   3  16   5       20.71       16.65      2.29 o 
   1  17   5       26.81       23.70      4.21 o 
   2  17   5        3.60        1.61      1.29 o 
   0  18   5        0.81        2.48      1.70 o 
   1  18   5       11.70        7.65      5.58 o 
   0   0   6     6266.90     6776.21    126.02 o 
   1   0   6      378.68      364.93      4.73 o 
   2   0   6     2173.08     2495.36     15.67 o 
   3   0   6     2951.23     3086.44     42.22 o 
   4   0   6       43.19       40.49      4.13 o 
   5   0   6        0.43        1.06      0.43 o 
   6   0   6        4.82        5.06      2.33 o 
   1   1   6      802.86      806.24      8.28 o 
   2   1   6     1482.54     1468.54      9.19 o 
   3   1   6        5.68        5.21      0.61 o 
   4   1   6        5.01        2.16      0.48 o 
   5   1   6       51.47       55.96      2.67 o 
   6   1   6       26.14       26.41     10.00 o 
   0   2   6     2620.55     2779.70     27.05 o 
   1   2   6      626.05      563.37      4.93 o 
   2   2   6      529.23      547.67      6.96 o 
   3   2   6      273.55      245.30      4.12 o 
   4   2   6       52.22       49.05      1.94 o 
   5   2   6        2.07        2.61      1.14 o 
   6   2   6        0.28        1.00      0.89 o 
   1   3   6     2597.36     2744.93     20.42 o 
   2   3   6      232.87      216.72      2.22 o 
   3   3   6        1.69        2.91      0.61 o 
   4   3   6       74.66       89.68      2.20 o 
   5   3   6      130.75      136.70     10.36 o 
   6   3   6        3.22        5.37      3.73 o 
   0   4   6      216.13      211.07      4.73 o 
   1   4   6      125.11      151.76      2.41 o 
   2   4   6     2403.41     2219.96     22.40 o 
   3   4   6     1362.41     1378.50     14.21 o 
   4   4   6       19.34       18.10      1.55 o 
   5   4   6        9.27        3.74      0.96 o 
   6   4   6        0.26        1.48      2.73 o 
   1   5   6     1313.00     1404.93      7.41 o 
   2   5   6      601.24      583.27      7.10 o 
   3   5   6      158.50      161.29      3.34 o 
   4   5   6       59.05       60.04      3.06 o 
   5   5   6        0.28        1.30      0.51 o 
   6   5   6        1.92        2.86      2.91 o 
   0   6   6      287.28      322.44      8.07 o 
   1   6   6     1307.29     1345.74     14.36 o 
   2   6   6      209.89      199.21      3.38 o 
   3   6   6       61.64       57.42      2.69 o 
   4   6   6       22.90       26.32      1.51 o 
   5   6   6       16.21       16.58      2.40 o 
   6   6   6        1.26        3.51      2.67 o 
   1   7   6     2328.47     2658.51     28.74 o 
   2   7   6       13.37       11.54      1.19 o 
   3   7   6      198.75      186.99      6.49 o 
   4   7   6       23.68       23.83      2.88 o 
   5   7   6       34.76       46.94      5.33 o 
   6   7   6        0.81        1.38      1.19 o 
   0   8   6      391.73      372.13      8.00 o 
   1   8   6       86.54       65.65      3.21 o 
   2   8   6       53.45       62.09      2.45 o 
   3   8   6       87.96       84.92      2.89 o 
   4   8   6        6.87        8.05      1.05 o 
   5   8   6        2.36        3.81      0.83 o 
   1   9   6      114.77      102.12      3.22 o 
   2   9   6        0.97        3.25      0.72 o 
   3   9   6       31.35       29.42      2.69 o 
   4   9   6       50.26       65.25      7.65 o 
   5   9   6       27.99       33.56      6.09 o 
   0  10   6       14.41       10.30      1.60 o 
   1  10   6        7.64        8.77      1.05 o 
   2  10   6      436.02      436.72      8.19 o 
   3  10   6      377.60      436.88     11.55 o 
   4  10   6       20.99       24.03      3.03 o 
   5  10   6        9.23        9.66      1.93 o 
   1  11   6        5.60        8.05      1.34 o 
   2  11   6       12.33       14.44      1.81 o 
   3  11   6       38.97       36.21      5.27 o 
   4  11   6        3.66        4.19      1.30 o 
   5  11   6        4.69        7.67      2.09 o 
   0  12   6        3.79        3.56      3.84 o 
   1  12   6       21.72       18.60      3.73 o 
   2  12   6       53.35       37.38      7.31 o 
   3  12   6       49.63       34.35      6.89 o 
   4  12   6        1.62        4.35      1.33 o 
   1  13   6        9.12        9.17      2.00 o 
   2  13   6      146.08      152.25     11.50 o 
   3  13   6        5.92        5.05      1.87 o 
   4  13   6        6.07        3.22      0.98 o 
   0  14   6      136.16      151.70     16.81 o 
   1  14   6       17.95       25.35      3.11 o 
   2  14   6       55.08       49.44      5.03 o 
   3  14   6       33.98       44.12      3.47 o 
   4  14   6        0.33        2.01      0.83 o 
   1  15   6        4.83        4.18      1.24 o 
   2  15   6        0.12        3.56      1.47 o 
   3  15   6        2.26        5.51      1.52 o 
   0  16   6       37.31       38.95      5.49 o 
   1  16   6        0.65        0.95      1.52 o 
   2  16   6       18.83       14.88      2.03 o 
   3  16   6       13.10       12.42      1.51 o 
   1  17   6        2.13        3.52      1.20 o 
   2  17   6       12.52        6.28      2.47 o 
   0  18   6        3.95        3.15      4.39 o 
   1   1   7     1555.15     1540.25     11.24 o 
   2   1   7     1653.06     1767.71     12.76 o 
   3   1   7       35.50       31.51      1.80 o 
   4   1   7        2.00        2.30      0.42 o 
   5   1   7       36.60       39.16      3.23 o 
   6   1   7        0.85        2.44      1.19 o 
   0   2   7       33.22       31.12      1.50 o 
   1   2   7      425.28      354.19      3.63 o 
   2   2   7       22.90       20.77      1.56 o 
   3   2   7      712.32      766.68     11.23 o 
   4   2   7      129.43      130.85      3.13 o 
   5   2   7        7.28        5.30      1.65 o 
   6   2   7        3.13        1.96      1.06 o 
   1   3   7      158.72      151.53      2.22 o 
   2   3   7       52.13       59.72      1.51 o 
   3   3   7       24.20       22.50      1.43 o 
   4   3   7        7.03        5.06      0.77 o 
   5   3   7       26.63       32.89      4.15 o 
   6   3   7        4.74        3.20      4.98 o 
   0   4   7      230.08      257.65      4.07 o 
   1   4   7     1211.55     1256.04      7.02 o 
   2   4   7     1289.96     1208.70     12.86 o 
   3   4   7       61.26       60.60      1.74 o 
   4   4   7        0.24        1.17      0.63 o 
   5   4   7       57.51       61.78      8.84 o 
   6   4   7        4.28        3.99      4.53 o 
   1   5   7       14.68       12.35      0.91 o 
   2   5   7       53.91       48.70      2.43 o 
   3   5   7      518.93      520.07      7.37 o 
   4   5   7      177.74      198.87      4.04 o 
   5   5   7        0.07        1.95      0.78 o 
   6   5   7        0.17        3.87      2.17 o 
   0   6   7      491.13      523.29     12.01 o 
   1   6   7      833.55      911.40     11.05 o 
   2   6   7        2.56        2.65      0.67 o 
   3   6   7      152.11      124.93      2.71 o 
   4   6   7       28.71       26.82      2.21 o 
   5   6   7        8.56        9.73      2.93 o 
   6   6   7        0.74        5.90     12.52 o 
   1   7   7       62.09       55.53      2.10 o 
   2   7   7      152.76      177.60      3.28 o 
   3   7   7       15.42       12.36      1.34 o 
   4   7   7       44.97       44.41      2.23 o 
   5   7   7        7.58        5.92      4.44 o 
   6   7   7        0.28        4.23      2.37 o 
   0   8   7       88.64       69.95      3.71 o 
   1   8   7      857.86      843.87      9.87 o 
   2   8   7        0.00        0.54      0.86 o 
   3   8   7       32.09       23.34      2.05 o 
   4   8   7        9.22        9.90      1.48 o 
   5   8   7       28.82       26.21      5.61 o 
   1   9   7      314.19      308.83      5.39 o 
   2   9   7      229.25      272.22      7.60 o 
   3   9   7      204.36      217.91      4.93 o 
   4   9   7       50.05       37.59      6.92 o 
   5   9   7        2.11        3.64      1.29 o 
   0  10   7     1127.08     1116.56     23.63 o 
   1  10   7      214.20      220.76      6.71 o 
   2  10   7      355.94      386.57      8.06 o 
   3  10   7       79.77       71.64      3.51 o 
   4  10   7       79.86       84.87     10.53 o 
   5  10   7        1.72        1.36      1.00 o 
   1  11   7       19.91       16.56      1.91 o 
   2  11   7      101.25       93.06      3.97 o 
   3  11   7        0.64        1.70      0.53 o 
   4  11   7        8.34        6.54      1.39 o 
   5  11   7        7.57        6.97      3.03 o 
   0  12   7      371.48      381.43     12.79 o 
   1  12   7        0.52        0.19      1.12 o 
   2  12   7        0.00        0.11      1.04 o 
   3  12   7       37.85       30.62      5.01 o 
   4  12   7        0.10        2.39      0.72 o 
   1  13   7       32.56       33.80      2.69 o 
   2  13   7       30.55       33.10      3.47 o 
   3  13   7        0.11        0.28      0.96 o 
   4  13   7        0.00        2.27      1.05 o 
   0  14   7        0.49        3.70      2.38 o 
   1  14   7        0.01        3.63      1.58 o 
   2  14   7       13.78       12.55      3.27 o 
   3  14   7       11.67       17.20      2.26 o 
   4  14   7        3.94        5.92      2.14 o 
   1  15   7       34.22       33.32      3.77 o 
   2  15   7        3.33        3.55      1.28 o 
   3  15   7        6.57        7.14      1.81 o 
   0  16   7        0.28        3.63      2.28 o 
   1  16   7        2.15        3.34      1.24 o 
   2  16   7       19.84       16.51      2.18 o 
   1  17   7        2.83        3.07      1.17 o 
   2  17   7        2.15        1.31      1.03 o 
   0   0   8     1665.19     1806.80     29.15 o 
   1   0   8      583.83      590.40      5.10 o 
   2   0   8     1121.62     1272.09     27.24 o 
   3   0   8       52.13       49.93      6.65 o 
   4   0   8       55.56       65.99      2.21 o 
   5   0   8      121.36      163.37     21.34 o 
   6   0   8        7.29        5.57      2.77 o 
   1   1   8     1371.87     1383.64     10.62 o 
   2   1   8      371.78      380.73      6.53 o 
   3   1   8        0.16        1.24      0.46 o 
   4   1   8       13.94       18.94      1.37 o 
   5   1   8        2.14        4.16      2.83 o 
   6   1   8        0.01        0.98      0.89 o 
   0   2   8     1315.91     1300.59     13.94 o 
   1   2   8      163.01      196.85      3.64 o 
   2   2   8       77.96       81.40      2.32 o 
   3   2   8      104.97       89.85      4.10 o 
   4   2   8        0.39        0.91      0.42 o 
   5   2   8        3.43        1.90      0.79 o 
   6   2   8        1.50        1.50      0.95 o 
   1   3   8      845.39      816.33      5.07 o 
   2   3   8       67.62       74.98      3.16 o 
   3   3   8      532.18      551.99      9.10 o 
   4   3   8       87.78      108.85      4.79 o 
   5   3   8       33.36       43.58      3.40 o 
   6   3   8        2.55        3.55      5.44 o 
   0   4   8     1340.77     1357.77     10.35 o 
   1   4   8      334.45      275.87      3.66 o 
   2   4   8      161.46      138.59      2.38 o 
   3   4   8      151.62      150.09      4.06 o 
   4   4   8      153.81      166.54      4.76 o 
   5   4   8       11.32        9.31      2.04 o 
   6   4   8        1.93        3.06      3.27 o 
   1   5   8       88.85       82.37      2.09 o 
   2   5   8      867.34      867.62     10.23 o 
   3   5   8        0.49        1.51      0.50 o 
   4   5   8      169.05      171.22      3.96 o 
   5   5   8        5.24        7.37      2.72 o 
   6   5   8        0.79        2.88      1.92 o 
   0   6   8      736.40      869.09     13.85 o 
   1   6   8      401.08      401.68      5.29 o 
   2   6   8       15.65       17.23      1.30 o 
   3   6   8        9.08       11.77      1.15 o 
   4   6   8       76.19       77.35      3.31 o 
   5   6   8        0.00        1.88      1.34 o 
   6   6   8        0.77        2.58      1.67 o 
   1   7   8       56.78       61.42      2.20 o 
   2   7   8       30.59       30.28      2.65 o 
   3   7   8      306.75      337.84      6.52 o 
   4   7   8      111.13      108.46      7.63 o 
   5   7   8       27.06       40.78      7.54 o 
   0   8   8     1979.54     2066.46     32.04 o 
   1   8   8        0.14        0.99      1.03 o 
   2   8   8        0.00        0.31      0.74 o 
   3   8   8        3.24        3.07      0.60 o 
   4   8   8        5.62        4.48      0.92 o 
   5   8   8        0.00        1.86      0.96 o 
   1   9   8      183.46      188.39      4.21 o 
   2   9   8       89.56       76.16      2.69 o 
   3   9   8      110.46      109.79      3.57 o 
   4   9   8      118.85      139.75      7.19 o 
   5   9   8       11.23        7.99      2.47 o 
   0  10   8       19.96       21.25      2.55 o 
   1  10   8        1.22        2.59      0.89 o 
   2  10   8        5.63        4.81      0.84 o 
   3  10   8       22.98       25.18      3.39 o 
   4  10   8       58.89       54.37      5.72 o 
   5  10   8        0.85        3.30      1.91 o 
   1  11   8       62.66       63.01      3.43 o 
   2  11   8      129.41      153.99      4.32 o 
   3  11   8        2.28        4.44      1.66 o 
   4  11   8        0.09        1.95      0.63 o 
   5  11   8       11.37       15.98      3.43 o 
   0  12   8        0.21        4.69      2.46 o 
   1  12   8       30.83       24.40      4.31 o 
   2  12   8       12.33        9.71      1.65 o 
   3  12   8        0.53        2.68      0.84 o 
   4  12   8        0.03        2.40      0.89 o 
   1  13   8      129.29      127.48      7.04 o 
   2  13   8       44.82       40.87      2.94 o 
   3  13   8        2.06        3.38      1.06 o 
   4  13   8        1.92        2.18      1.49 o 
   0  14   8      197.08      214.26     39.05 o 
   1  14   8       47.82       45.93      3.93 o 
   2  14   8       24.74       21.36      2.54 o 
   3  14   8        2.93        4.04      1.51 o 
   1  15   8        0.88        4.69      1.28 o 
   2  15   8       18.60       14.91      2.24 o 
   3  15   8        3.61        3.17      0.93 o 
   0  16   8        0.40        4.02      1.45 o 
   1  16   8        0.96        3.75      1.05 o 
   2  16   8        3.40        4.99      1.15 o 
   1  17   8        4.18        4.76      1.31 o 
   1   1   9     6443.46     6609.64     24.50 o 
   2   1   9       58.92       57.52      2.65 o 
   3   1   9      314.62      322.70      6.01 o 
   4   1   9       29.93       22.51      1.83 o 
   5   1   9        0.47        1.59      0.82 o 
   6   1   9        4.20        1.09      0.86 o 
   0   2   9      452.42      475.19      9.72 o 
   1   2   9     1321.23     1298.06      6.75 o 
   2   2   9      458.61      546.67      8.57 o 
   3   2   9       88.66       86.88      2.30 o 
   4   2   9        1.99        1.30      0.61 o 
   5   2   9       10.75       13.38      4.96 o 
   6   2   9        0.81        1.19      0.94 o 
   1   3   9      545.50      532.14      3.97 o 
   2   3   9      366.48      402.15      6.15 o 
   3   3   9       92.55       96.47      3.69 o 
   4   3   9       23.56       22.76      2.71 o 
   5   3   9       24.56       15.28      5.63 o 
   6   3   9        1.15        1.75      3.06 o 
   0   4   9      338.17      343.64      6.48 o 
   1   4   9      233.57      196.25      4.43 o 
   2   4   9        2.39        6.14      0.89 o 
   3   4   9      661.26      661.77      9.52 o 
   4   4   9       65.35       62.98      5.27 o 
   5   4   9       17.24       21.39      5.22 o 
   6   4   9        4.52        6.09      8.28 o 
   1   5   9     1740.60     1902.93     19.63 o 
   2   5   9      242.17      274.85      4.02 o 
   3   5   9      389.27      442.53      8.39 o 
   4   5   9      394.34      426.63     12.60 o 
   5   5   9        9.20        6.62      3.59 o 
   6   5   9        0.01        1.45      3.62 o 
   0   6   9        3.60        2.27      0.71 o 
   1   6   9      118.33      123.98      2.81 o 
   2   6   9       13.45       12.03      0.92 o 
   3   6   9      260.89      240.62      4.60 o 
   4   6   9        8.27        2.80      1.95 o 
   5   6   9        3.31        3.15      2.41 o 
   1   7   9      109.14      110.99      3.16 o 
   2   7   9       35.99       44.38      2.03 o 
   3   7   9       86.87      104.52      2.81 o 
   4   7   9        7.75        5.37      2.08 o 
   5   7   9        9.86       13.50      5.95 o 
   0   8   9       96.23      113.25      8.07 o 
   1   8   9      167.27      157.49      4.61 o 
   2   8   9        3.09        4.25      0.86 o 
   3   8   9      898.44     1026.21     12.85 o 
   4   8   9       10.78       10.89      1.45 o 
   5   8   9        1.36        2.26      1.27 o 
   1   9   9      513.22      543.42      7.53 o 
   2   9   9       29.15       31.26      2.47 o 
   3   9   9        4.07        3.44      0.73 o 
   4   9   9       85.66      102.66      6.66 o 
   5   9   9       20.01       16.56      3.32 o 
   0  10   9        0.01        2.42      0.87 o 
   1  10   9      105.88      105.51      4.18 o 
   2  10   9        0.02        0.12      0.68 o 
   3  10   9       12.90       12.72      1.48 o 
   4  10   9        0.37        1.41      1.10 o 
   5  10   9        0.03        3.14      1.51 o 
   1  11   9       86.46       94.61      5.41 o 
   2  11   9       57.54       46.40      5.65 o 
   3  11   9       46.24       40.90      2.96 o 
   4  11   9        0.04        2.10      1.14 o 
   0  12   9       20.80       28.16      4.36 o 
   1  12   9        0.18        2.29      0.92 o 
   2  12   9       43.13       39.98      5.60 o 
   3  12   9        0.15        1.00      0.83 o 
   4  12   9        1.79        1.94      0.93 o 
   1  13   9       34.96       30.69      3.57 o 
   2  13   9       10.58        8.01      1.61 o 
   3  13   9        3.51        4.97      1.01 o 
   4  13   9        0.03        0.60      1.39 o 
   0  14   9       45.80       50.51      5.83 o 
   1  14   9        8.80        8.22      1.91 o 
   2  14   9        1.33        3.10      0.85 o 
   3  14   9        0.59        2.06      0.69 o 
   1  15   9       17.85       12.84      2.00 o 
   2  15   9        1.28        2.02      0.78 o 
   3  15   9        1.02        1.81      0.79 o 
   0  16   9        1.85        5.44      3.29 o 
   1  16   9        1.23        3.85      1.26 o 
   2  16   9        2.48        3.63      1.09 o 
   1  17   9       37.42       24.56      7.08 o 
   0   0  10      428.40      464.27     10.34 o 
   1   0  10     1499.72     1694.30     18.38 o 
   2   0  10     1795.09     1923.96     38.68 o 
   3   0  10        9.72        9.41      2.20 o 
   4   0  10       15.27       23.54      4.98 o 
   5   0  10        4.74        1.05      0.90 o 
   6   0  10        0.15        4.55      7.94 o 
   1   1  10     1268.74     1232.89     13.65 o 
   2   1  10      430.57      438.15      6.15 o 
   3   1  10       74.95       77.59      2.00 o 
   4   1  10       16.19        6.75      4.53 o 
   5   1  10        6.88        3.92      3.40 o 
   6   1  10        2.42        2.17      1.27 o 
   0   2  10        1.72        0.80      0.97 o 
   1   2  10       90.40       73.48      2.36 o 
   2   2  10      147.95      125.04      5.56 o 
   3   2  10       27.56       30.97      1.38 o 
   4   2  10        8.54        8.74      1.20 o 
   5   2  10        5.92        4.97      2.91 o 
   6   2  10        0.01        1.15      0.99 o 
   1   3  10        0.02        0.67      0.58 o 
   2   3  10      970.32      912.71     13.09 o 
   3   3  10      204.20      226.87      4.45 o 
   4   3  10       95.34      103.96      3.37 o 
   5   3  10        2.95        3.68      1.76 o 
   6   3  10        1.11        3.10      3.15 o 
   0   4  10     1034.84      998.84     15.31 o 
   1   4  10       47.04       35.81      1.76 o 
   2   4  10      152.53      147.96      3.58 o 
   3   4  10      239.88      212.48      7.76 o 
   4   4  10        0.32        2.33      1.20 o 
   5   4  10        9.12       13.33      4.76 o 
   6   4  10        0.23        4.12      2.40 o 
   1   5  10      741.02      866.82     10.46 o 
   2   5  10        7.18       10.25      1.24 o 
   3   5  10        6.41        4.71      1.18 o 
   4   5  10        0.61        1.56      0.67 o 
   5   5  10       10.70        3.89      3.17 o 
   0   6  10     1083.19     1112.92     18.84 o 
   1   6  10      290.62      300.28      4.56 o 
   2   6  10      123.89      109.72      2.49 o 
   3   6  10      585.92      606.22      9.59 o 
   4   6  10        7.71        4.86      0.93 o 
   5   6  10       15.32       10.22      7.17 o 
   1   7  10       88.28       97.52      2.97 o 
   2   7  10        0.30        0.07      0.94 o 
   3   7  10        9.71        7.29      1.02 o 
   4   7  10       81.27       88.96      7.23 o 
   5   7  10       56.63       70.26     23.37 o 
   0   8  10       42.32       40.67      4.37 o 
   1   8  10       18.92       20.65      1.86 o 
   2   8  10       40.13       40.66      2.60 o 
   3   8  10      807.73      960.65     11.96 o 
   4   8  10        0.02        1.72      0.93 o 
   5   8  10        7.21       12.48      3.37 o 
   1   9  10       52.04       45.35      2.69 o 
   2   9  10      131.69      130.59      4.40 o 
   3   9  10       92.97       95.99      6.73 o 
   4   9  10        5.78        6.63      1.45 o 
   5   9  10        2.22        3.41      2.41 o 
   0  10  10        0.53        2.92      1.20 o 
   1  10  10        0.47        2.63      0.64 o 
   2  10  10       26.46       27.95      3.67 o 
   3  10  10        8.80        7.53      1.66 o 
   4  10  10        1.54        3.25      1.19 o 
   5  10  10        5.96       13.77     14.65 o 
   1  11  10       72.87       66.13      3.19 o 
   2  11  10       12.69       11.63      2.15 o 
   3  11  10        0.29        1.63      0.62 o 
   4  11  10        1.82        3.43      1.43 o 
   0  12  10       18.36       17.66      2.85 o 
   1  12  10       24.24       15.51      2.79 o 
   2  12  10        3.87        1.94      0.90 o 
   3  12  10       24.20       22.30      2.38 o 
   4  12  10        1.77        4.30      1.35 o 
   1  13  10      109.50      107.87      7.93 o 
   2  13  10       59.42       55.06      5.77 o 
   3  13  10        0.00        0.27      1.04 o 
   4  13  10        0.00        2.82      2.38 o 
   0  14  10        6.26        8.39      2.17 o 
   1  14  10        1.86        2.24      1.51 o 
   2  14  10       20.43       11.98      1.87 o 
   3  14  10        3.62        2.54      0.76 o 
   1  15  10        0.16        1.63      0.74 o 
   2  15  10        3.11        3.05      0.99 o 
   3  15  10        0.00        2.54      0.99 o 
   0  16  10        0.88        3.06      1.93 o 
   1  16  10        8.08        8.34      1.67 o 
   2  16  10        0.09        0.90      0.86 o 
   1  17  10       13.45        7.25      6.10 o 
   1   1  11       96.02       99.07      2.55 o 
   2   1  11      819.68      813.44     10.51 o 
   3   1  11        5.32        4.50      1.24 o 
   4   1  11       16.23       11.09      2.57 o 
   5   1  11        0.44        0.56      0.76 o 
   6   1  11        0.39        1.00      1.14 o 
   0   2  11      113.97      130.16      4.75 o 
   1   2  11      345.34      328.57      5.03 o 
   2   2  11       12.58       10.01      1.01 o 
   3   2  11       65.15       72.22      3.11 o 
   4   2  11       64.52       59.03      2.41 o 
   5   2  11       15.56       19.15      4.40 o 
   6   2  11        2.36        1.67      1.34 o 
   1   3  11      389.99      424.56      5.27 o 
   2   3  11        0.50        1.47      0.84 o 
   3   3  11       39.36       36.62      2.33 o 
   4   3  11        0.98        2.25      0.59 o 
   5   3  11        0.46        1.67      2.86 o 
   6   3  11        0.18        5.26      3.25 o 
   0   4  11        0.50        1.94      1.23 o 
   1   4  11        3.75        3.26      0.79 o 
   2   4  11      293.84      350.42      5.13 o 
   3   4  11      287.21      336.73      7.54 o 
   4   4  11        0.62        1.30      0.78 o 
   5   4  11        3.89        2.11      1.02 o 
   1   5  11       30.80       31.26      1.75 o 
   2   5  11       13.47        7.71      0.76 o 
   3   5  11       11.26        7.77      1.83 o 
   4   5  11      220.29      265.85     11.01 o 
   5   5  11        6.01        9.39      2.38 o 
   0   6  11      102.96       90.83      3.93 o 
   1   6  11       10.04       10.16      1.22 o 
   2   6  11       85.62       82.70      3.11 o 
   3   6  11      125.98      105.53      7.00 o 
   4   6  11        1.63        1.55      0.68 o 
   5   6  11        0.73        2.63      1.31 o 
   1   7  11        1.22        3.61      0.77 o 
   2   7  11        0.03        1.81      0.83 o 
   3   7  11        0.02        1.99      0.66 o 
   4   7  11       80.39      106.29     13.14 o 
   5   7  11        0.52        1.37      1.51 o 
   0   8  11      105.06       87.19      4.37 o 
   1   8  11      112.35      120.06      4.07 o 
   2   8  11        4.51        3.56      0.99 o 
   3   8  11       76.38       85.04      3.73 o 
   4   8  11       17.75       13.54      3.52 o 
   5   8  11        1.42        2.81      1.55 o 
   1   9  11       13.37       10.46      1.40 o 
   2   9  11        0.24        2.90      0.92 o 
   3   9  11        0.00        1.94      0.56 o 
   4   9  11       69.20       73.08     10.01 o 
   5   9  11        1.67        3.72      2.58 o 
   0  10  11       22.48       41.95     10.01 o 
   1  10  11       17.19       19.94      2.55 o 
   2  10  11       70.88       71.47      6.75 o 
   3  10  11       50.42       59.13      3.62 o 
   4  10  11       10.66        8.14      2.07 o 
   1  11  11       33.34       29.74      1.29 o 
   2  11  11        0.91        1.55      0.61 o 
   3  11  11        3.90        5.56      1.25 o 
   4  11  11        2.91        3.81      1.41 o 
   0  12  11      423.66      482.74     32.03 o 
   1  12  11       28.31       32.72      3.52 o 
   2  12  11        2.50        3.78      0.73 o 
   3  12  11        7.10        5.77      1.13 o 
   4  12  11        0.01        2.57      1.18 o 
   1  13  11        0.12        0.59      1.42 o 
   2  13  11        3.37        4.47      0.98 o 
   3  13  11        1.26        2.41      1.17 o 
   0  14  11       56.36       76.70      8.90 o 
   1  14  11        1.71        4.80      1.36 o 
   2  14  11        1.46        2.36      0.88 o 
   3  14  11        3.88        5.48      1.30 o 
   1  15  11        8.40        3.77      1.24 o 
   2  15  11        0.63        1.83      0.79 o 
   0  16  11        0.55        4.41      1.77 o 
   1  16  11        4.62        5.58      1.33 o 
   2  16  11        8.52        5.61      2.25 o 
   0   0  12        5.54        4.32      1.34 o 
   1   0  12        6.56        7.03      1.02 o 
   2   0  12       19.49       17.09      1.21 o 
   3   0  12       70.06       56.04      9.94 o 
   4   0  12       63.71       61.82     16.67 o 
   5   0  12       12.16       10.14      3.28 o 
   6   0  12        6.04        4.01      3.21 o 
   1   1  12      167.52      186.81      3.53 o 
   2   1  12      147.27      130.41      6.46 o 
   3   1  12       57.00       55.80     10.91 o 
   4   1  12       17.96       13.21      4.59 o 
   5   1  12        0.03        3.61      1.45 o 
   6   1  12        0.90        0.92      0.98 o 
   0   2  12      416.16      428.92      8.16 o 
   1   2  12        1.65        2.23      0.73 o 
   2   2  12        0.36        2.57      0.76 o 
   3   2  12        5.18        2.80      0.78 o 
   4   2  12       45.39       48.04      7.61 o 
   5   2  12        8.14        7.35      3.64 o 
   1   3  12      655.41      657.47      7.44 o 
   2   3  12     2088.87     2209.18     28.79 o 
   3   3  12       30.88       20.35      2.34 o 
   4   3  12        0.04        1.11      0.47 o 
   5   3  12        0.86        4.38      1.63 o 
   0   4  12     2896.68     3160.79     43.32 o 
   1   4  12      198.87      205.74      3.95 o 
   2   4  12      219.88      229.49      3.96 o 
   3   4  12       49.14       46.46      4.38 o 
   4   4  12        2.32        1.45      0.66 o 
   5   4  12       21.01       20.50     16.35 o 
   1   5  12       14.93       19.77      1.42 o 
   2   5  12      380.63      358.39      4.88 o 
   3   5  12      145.99      144.60      6.36 o 
   4   5  12      118.31      114.95      7.99 o 
   5   5  12        8.24        7.92      3.04 o 
   0   6  12      953.72      997.08     18.10 o 
   1   6  12      463.20      450.07      6.72 o 
   2   6  12      435.73      458.37      8.30 o 
   3   6  12      107.04      108.95      4.84 o 
   4   6  12      273.31      300.69     10.20 o 
   5   6  12       24.81       26.28      9.39 o 
   1   7  12       25.76       24.36      1.80 o 
   2   7  12     1137.55     1260.86     17.68 o 
   3   7  12      195.63      206.01      5.13 o 
   4   7  12       74.45       61.59      4.80 o 
   5   7  12        2.36        3.11      1.56 o 
   0   8  12        4.69        3.09      0.80 o 
   1   8  12       54.96       45.36      1.99 o 
   2   8  12       30.09       30.25      3.18 o 
   3   8  12        1.81        1.48      0.37 o 
   4   8  12       46.99       50.94      6.05 o 
   5   8  12       40.18       57.22      8.06 o 
   1   9  12      187.33      171.65      4.82 o 
   2   9  12        0.16        1.39      0.41 o 
   3   9  12        0.72        2.35      1.21 o 
   4   9  12       40.56       45.18      7.66 o 
   5   9  12        0.25        5.64      5.79 o 
   0  10  12      316.89      250.00     18.92 o 
   1  10  12       47.32       46.33      3.26 o 
   2  10  12       73.28       69.55      4.30 o 
   3  10  12        4.71        4.60      1.49 o 
   4  10  12        3.37        6.87      1.62 o 
   1  11  12       38.54       32.08      4.88 o 
   2  11  12      140.28      130.57      7.78 o 
   3  11  12        8.18        8.86      1.43 o 
   4  11  12        4.47        7.69      1.65 o 
   0  12  12       71.55       56.42      7.77 o 
   1  12  12        1.03        2.36      1.52 o 
   2  12  12        0.08        1.36      0.62 o 
   3  12  12        4.89        9.35      2.74 o 
   4  12  12        0.78        2.50      1.26 o 
   1  13  12       17.77       19.72      2.75 o 
   2  13  12       14.38        9.51      1.81 o 
   3  13  12        0.46        1.88      0.90 o 
   0  14  12       15.54       16.29      2.74 o 
   1  14  12        5.92        4.20      1.41 o 
   2  14  12        2.24        2.34      1.15 o 
   3  14  12        1.57        1.96      2.43 o 
   1  15  12        3.56        5.82      1.81 o 
   2  15  12        9.50        9.44      2.08 o 
   0  16  12        1.21        3.39      1.35 o 
   1  16  12        6.86       11.98      1.75 o 
   1   1  13      550.50      505.58      6.19 o 
   2   1  13      103.27       92.05      2.23 o 
   3   1  13      102.60      106.18     16.62 o 
   4   1  13        5.59        3.84      1.40 o 
   5   1  13        1.22        1.85      1.97 o 
   0   2  13      807.84      857.40     13.28 o 
   1   2  13      150.19      155.15      3.24 o 
   2   2  13       21.88       24.28      2.12 o 
   3   2  13       11.38        5.52      0.99 o 
   4   2  13       10.46        6.98      1.90 o 
   5   2  13        2.25        3.17      1.82 o 
   1   3  13       41.60       44.23      1.92 o 
   2   3  13        8.57       15.23      2.52 o 
   3   3  13        9.24        9.20      0.98 o 
   4   3  13       50.64       47.71      5.03 o 
   5   3  13        0.94        2.24      1.37 o 
   0   4  13      273.72      254.83      5.71 o 
   1   4  13        0.10        0.98      0.67 o 
   2   4  13      146.31      166.75      3.65 o 
   3   4  13       44.91       40.08      3.65 o 
   4   4  13        0.27        0.88      0.33 o 
   5   4  13        3.40        4.76      3.93 o 
   1   5  13       55.40       55.89      3.00 o 
   2   5  13       24.99       19.41      1.73 o 
   3   5  13      152.43      151.94      4.43 o 
   4   5  13        7.00        5.22      1.30 o 
   5   5  13        1.10        1.95      1.32 o 
   0   6  13      238.08      209.91      9.09 o 
   1   6  13       38.36       45.85      2.22 o 
   2   6  13       54.22       53.82      2.30 o 
   3   6  13        0.03        1.98      0.71 o 
   4   6  13        0.28        2.58      1.01 o 
   5   6  13        1.03        2.63      1.54 o 
   1   7  13       53.31       47.65      2.83 o 
   2   7  13       18.52       16.24      1.50 o 
   3   7  13       35.54       38.83      3.21 o 
   4   7  13        0.42        1.84      1.01 o 
   5   7  13        1.33        6.60      5.81 o 
   0   8  13       19.90       19.29      2.52 o 
   1   8  13        1.87        2.26      0.49 o 
   2   8  13        0.66        2.16      0.60 o 
   3   8  13       69.17       62.29      3.92 o 
   4   8  13        5.82        6.46      3.73 o 
   5   8  13        0.12       11.39      8.24 o 
   1   9  13       19.76       25.36      1.89 o 
   2   9  13        4.47        3.76      0.65 o 
   3   9  13        0.05        1.18      0.45 o 
   4   9  13        2.14        3.13      1.66 o 
   0  10  13       78.02       59.43     11.19 o 
   1  10  13      127.48      123.78      8.04 o 
   2  10  13       53.90       46.75      6.29 o 
   3  10  13        1.09        2.46      0.90 o 
   4  10  13        1.02        3.30      1.20 o 
   1  11  13       60.46       58.42      4.36 o 
   2  11  13        0.25        0.63      1.10 o 
   3  11  13       15.00       14.55      2.76 o 
   4  11  13       15.50        6.35      3.68 o 
   0  12  13       21.11       16.35      3.78 o 
   1  12  13        5.35        8.33      1.57 o 
   2  12  13       17.56       19.26      2.87 o 
   3  12  13        6.75        5.56      1.46 o 
   1  13  13        2.80        5.42      1.32 o 
   2  13  13        0.62        2.32      0.87 o 
   3  13  13        1.62        5.31      1.70 o 
   0  14  13        2.17        3.85      1.59 o 
   1  14  13        3.02        3.33      1.04 o 
   2  14  13        0.09        2.02      0.95 o 
   1  15  13        0.40        2.23      0.83 o 
   2  15  13        0.95        3.16      1.18 o 
   0  16  13       39.32       34.43      4.46 o 
   0   0  14      237.02      233.01     22.49 o 
   1   0  14      119.17       89.05      6.54 o 
   2   0  14      312.37      317.27      7.31 o 
   3   0  14      129.51      103.25     20.52 o 
   4   0  14       21.19       24.67      9.69 o 
   5   0  14        3.89        3.60      2.02 o 
   1   1  14      100.21      109.36      2.67 o 
   2   1  14        2.71        1.23      0.47 o 
   3   1  14       24.75       26.39      5.80 o 
   4   1  14        0.01        1.86      1.01 o 
   5   1  14        9.48        6.45      5.00 o 
   0   2  14        0.10        0.96      0.67 o 
   1   2  14      146.13      134.41      3.99 o 
   2   2  14        6.27        6.31      0.69 o 
   3   2  14      121.50      127.21      3.27 o 
   4   2  14        3.04        4.25      3.35 o 
   5   2  14       11.27        6.89      8.04 o 
   1   3  14        3.17        2.75      0.50 o 
   2   3  14       31.83       39.63      1.65 o 
   3   3  14       30.83       27.33      3.06 o 
   4   3  14        1.29        4.94      1.83 o 
   5   3  14       11.60       11.05      3.89 o 
   0   4  14      233.71      266.03      6.80 o 
   1   4  14       36.39       35.00      2.03 o 
   2   4  14        9.45       10.52      0.73 o 
   3   4  14       64.68       62.20      5.00 o 
   4   4  14        0.01        2.88      1.45 o 
   5   4  14        1.25        1.35      2.41 o 
   1   5  14        1.04        1.76      0.70 o 
   2   5  14       75.34       70.51      2.82 o 
   3   5  14        7.95        6.96      1.24 o 
   4   5  14       45.37       47.51     12.05 o 
   5   5  14        4.70        1.70      1.23 o 
   0   6  14      140.34      168.27      6.96 o 
   1   6  14      138.58      129.31      4.81 o 
   2   6  14      740.31      806.75     11.87 o 
   3   6  14       66.31       60.96      4.31 o 
   4   6  14       23.01       20.25      7.41 o 
   5   6  14        1.60        2.33      1.46 o 
   1   7  14      420.95      439.01      7.38 o 
   2   7  14      144.35      174.90      4.13 o 
   3   7  14        9.32        5.59      1.00 o 
   4   7  14       10.15        6.99      1.33 o 
   5   7  14       27.15       51.79     24.46 o 
   0   8  14       12.09       17.84      2.33 o 
   1   8  14       67.19       70.27      8.77 o 
   2   8  14      404.71      437.29     10.46 o 
   3   8  14       86.13       84.24      4.43 o 
   4   8  14        0.00        1.75      0.90 o 
   1   9  14       18.83       17.20      1.47 o 
   2   9  14       30.91       22.97      1.96 o 
   3   9  14       25.62       19.55      3.14 o 
   4   9  14        5.54        3.73      2.46 o 
   0  10  14      396.45      509.64     40.35 o 
   1  10  14       96.65       92.37      5.98 o 
   2  10  14        1.72        2.40      0.91 o 
   3  10  14        3.28        2.14      0.87 o 
   4  10  14        0.10        3.32      1.96 o 
   1  11  14        1.12        2.20      0.60 o 
   2  11  14       14.95       11.49      1.95 o 
   3  11  14        0.55        1.79      1.05 o 
   4  11  14        4.97        8.56      3.89 o 
   0  12  14        0.31        0.08      1.78 o 
   1  12  14        0.01        1.61      0.68 o 
   2  12  14        1.40        2.03      0.82 o 
   3  12  14       16.08       16.59      2.39 o 
   1  13  14       12.41       13.12      2.39 o 
   2  13  14        3.32        4.97      1.27 o 
   3  13  14        1.19        4.24      2.17 o 
   0  14  14       26.05       32.62      5.22 o 
   1  14  14        4.16        5.92      1.48 o 
   2  14  14       14.77       12.28      1.94 o 
   1  15  14        0.01        1.57      0.64 o 
   1   1  15      181.56      187.27      3.20 o 
   2   1  15      297.78      289.25      5.24 o 
   3   1  15        1.84        2.85      1.57 o 
   4   1  15       12.38       10.56      2.50 o 
   5   1  15        0.03        2.36      1.68 o 
   0   2  15       37.23       34.86      2.41 o 
   1   2  15       82.15       77.02      2.30 o 
   2   2  15      147.39      153.83      3.16 o 
   3   2  15      101.64      109.42      2.72 o 
   4   2  15       52.76       37.61      8.88 o 
   5   2  15        0.12        0.97      1.02 o 
   1   3  15      234.57      229.26      3.90 o 
   2   3  15       10.52        8.84      0.93 o 
   3   3  15       27.94       23.15      5.00 o 
   4   3  15        5.24        4.82      1.63 o 
   5   3  15        2.10        4.45      2.48 o 
   0   4  15      817.40      837.48     13.88 o 
   1   4  15       18.46       16.45      1.41 o 
   2   4  15       60.95       63.10      2.62 o 
   3   4  15       18.83       14.81      1.52 o 
   4   4  15       19.01       18.85      4.00 o 
   5   4  15        1.60        2.19      5.36 o 
   1   5  15      220.58      210.94      4.40 o 
   2   5  15      279.21      280.20      7.22 o 
   3   5  15        3.79        3.28      0.75 o 
   4   5  15        3.93        2.99      8.12 o 
   5   5  15        0.78        1.59      3.12 o 
   0   6  15       85.52       72.49      4.78 o 
   1   6  15        5.30        6.30      0.80 o 
   2   6  15      100.62      115.25      2.75 o 
   3   6  15       52.41       57.27      4.98 o 
   4   6  15        0.00        3.11      2.18 o 
   1   7  15        4.30        9.27      1.82 o 
   2   7  15       59.55       51.98      2.53 o 
   3   7  15        2.02        2.50      0.85 o 
   4   7  15        2.78        2.52      1.54 o 
   0   8  15      152.28      147.04      5.77 o 
   1   8  15        1.70        2.50      0.74 o 
   2   8  15       81.48       85.85      4.79 o 
   3   8  15       68.98       67.70      4.05 o 
   4   8  15        7.57        5.34      4.59 o 
   1   9  15      217.11      264.13     10.66 o 
   2   9  15       40.72       42.73      4.11 o 
   3   9  15       12.89        7.53      1.65 o 
   4   9  15        6.18        5.66      6.98 o 
   0  10  15       30.61       33.89      3.65 o 
   1  10  15       52.41       41.83      4.06 o 
   2  10  15        1.27        3.57      1.03 o 
   3  10  15        4.72        8.05      1.96 o 
   1  11  15       24.96       20.90      2.95 o 
   2  11  15       22.96       22.91      3.06 o 
   3  11  15        3.63        3.39      1.21 o 
   0  12  15       38.06       45.18      6.69 o 
   1  12  15        7.64        8.80      2.71 o 
   2  12  15       11.33        8.38      1.44 o 
   3  12  15        7.95        6.05      3.37 o 
   1  13  15        8.99        5.98      1.39 o 
   2  13  15        4.00        7.51      1.45 o 
   0  14  15        4.72        7.90      1.81 o 
   1  14  15       14.44       13.54      2.35 o 
   2  14  15        4.64        5.38      2.88 o 
   1  15  15        0.46        2.21      0.85 o 
   0   0  16      212.00      245.34      7.48 o 
   1   0  16        4.35        6.64      1.40 o 
   2   0  16        2.68        3.58      2.07 o 
   3   0  16        9.93       10.83      4.25 o 
   4   0  16       19.58       14.01     10.31 o 
   5   0  16        2.73        3.79      2.43 o 
   1   1  16        7.72        7.52      1.19 o 
   2   1  16       35.45       29.53      1.67 o 
   3   1  16        0.91        3.59      1.29 o 
   4   1  16       49.72       40.63      8.61 o 
   5   1  16        0.93        4.59      7.96 o 
   0   2  16      142.79      141.28      6.54 o 
   1   2  16        5.52        3.16      0.55 o 
   2   2  16        0.18        1.95      0.47 o 
   3   2  16       14.21       15.49      1.31 o 
   4   2  16       28.16       18.57     11.44 o 
   5   2  16        0.71        3.81      2.92 o 
   1   3  16        0.77        1.84      0.50 o 
   2   3  16       28.37       24.40      1.27 o 
   3   3  16        0.52        1.73      0.43 o 
   4   3  16       10.89        9.32      2.38 o 
   5   3  16        3.61        5.06      4.44 o 
   0   4  16      271.22      274.39      7.98 o 
   1   4  16      341.18      345.34      5.59 o 
   2   4  16       17.55       25.11      1.59 o 
   3   4  16        1.43        2.44      0.54 o 
   4   4  16        0.05        2.76      1.74 o 
   1   5  16       17.32       13.13      1.55 o 
   2   5  16      110.56      102.56      2.83 o 
   3   5  16       75.35       87.16      6.21 o 
   4   5  16        0.77        1.83      1.58 o 
   0   6  16      214.82      193.73      5.75 o 
   1   6  16      198.67      195.82      4.24 o 
   2   6  16       86.49       80.44      2.96 o 
   3   6  16       10.08        5.70      2.37 o 
   4   6  16        3.84        3.02      2.94 o 
   1   7  16       86.98       88.42      3.50 o 
   2   7  16        5.51        4.16      0.75 o 
   3   7  16        6.80        6.70      2.28 o 
   4   7  16        7.06       12.40      5.23 o 
   0   8  16        0.77        2.29      1.47 o 
   1   8  16        0.01        0.38      0.79 o 
   2   8  16        2.27        2.34      0.62 o 
   3   8  16        0.04        2.26      1.01 o 
   4   8  16        0.22        1.72      1.11 o 
   1   9  16      174.22      183.94     10.31 o 
   2   9  16        2.29        1.67      0.74 o 
   3   9  16        5.75        3.99      4.37 o 
   4   9  16        0.07        3.47      3.45 o 
   0  10  16      110.73      113.25     15.08 o 
   1  10  16       26.45       25.72      2.85 o 
   2  10  16        2.87        1.98      0.92 o 
   3  10  16        3.47        2.96      1.28 o 
   1  11  16        2.58        4.91      1.10 o 
   2  11  16        0.63        2.37      0.80 o 
   3  11  16        3.42        2.19      1.20 o 
   0  12  16        5.31        3.87      1.51 o 
   1  12  16        5.25        5.96      1.14 o 
   2  12  16        0.84        2.65      0.81 o 
   3  12  16        0.05        1.70      1.21 o 
   1  13  16        2.26        4.61      1.28 o 
   2  13  16        4.32        6.92      1.77 o 
   0  14  16       18.42       14.71      2.76 o 
   1  14  16       11.89       13.20      2.59 o 
   1   1  17        2.18        4.68      0.86 o 
   2   1  17        4.36        2.54      0.55 o 
   3   1  17        0.63        0.79      1.85 o 
   4   1  17        0.89        2.43      2.13 o 
   0   2  17       82.07       66.29      3.74 o 
   1   2  17       68.40       65.75      2.43 o 
   2   2  17       86.49       91.64      3.45 o 
   3   2  17        1.15        1.18      0.64 o 
   4   2  17        6.45       12.14      6.36 o 
   1   3  17      111.37      110.64      3.59 o 
   2   3  17        2.56        4.25      0.53 o 
   3   3  17        5.50        5.25      1.23 o 
   4   3  17        4.47        4.86      1.92 o 
   0   4  17     1001.93     1079.27     16.92 o 
   1   4  17      198.50      196.93      8.31 o 
   2   4  17        1.89        2.24      0.55 o 
   3   4  17        3.25        3.00      0.86 o 
   4   4  17        0.02        1.10      1.36 o 
   1   5  17      227.58      214.19      5.61 o 
   2   5  17       63.47       58.40      2.18 o 
   3   5  17        0.05        0.69      1.01 o 
   4   5  17        5.19        7.65      3.29 o 
   0   6  17       87.77       85.98      4.74 o 
   1   6  17      162.31      179.08      5.27 o 
   2   6  17        4.12        4.41      0.79 o 
   3   6  17        0.74        2.20      0.74 o 
   4   6  17        0.71        1.98      1.32 o 
   1   7  17        1.06        3.05      0.87 o 
   2   7  17       10.84       14.06      1.30 o 
   3   7  17        2.31        2.17      0.92 o 
   4   7  17        0.01        2.50      3.35 o 
   0   8  17      256.55      268.52     14.80 o 
   1   8  17      184.33      234.61     13.62 o 
   2   8  17       40.52       50.38      5.75 o 
   3   8  17        1.30        1.94      1.10 o 
   4   8  17        0.09        1.86      1.27 o 
   1   9  17       98.92      106.08      6.29 o 
   2   9  17       17.32       16.92      1.47 o 
   3   9  17        4.42        4.67      1.84 o 
   0  10  17      199.76      210.73     11.19 o 
   1  10  17       19.75       12.69      2.28 o 
   2  10  17       21.06       18.93      2.31 o 
   3  10  17        1.51        2.28      0.96 o 
   1  11  17        5.52        5.06      1.06 o 
   2  11  17        4.18        5.09      1.85 o 
   3  11  17        1.17        1.97      1.27 o 
   0  12  17       11.56       15.90      4.49 o 
   1  12  17       37.10       46.23      5.10 o 
   2  12  17        4.15        3.22      1.22 o 
   1  13  17        1.37        2.77      0.88 o 
   2  13  17        0.12        2.30      1.39 o 
   0  14  17       11.02        3.95      2.41 o 
   1  14  17        2.74        4.79      1.64 o 
   0   0  18      594.26      698.71     17.79 o 
   1   0  18       30.20       32.06      3.31 o 
   2   0  18      142.02      136.72      5.68 o 
   3   0  18      235.21      261.23     44.51 o 
   4   0  18        0.00        0.60      3.78 o 
   1   1  18        1.24        1.41      0.79 o 
   2   1  18       37.76       37.45      2.75 o 
   3   1  18        2.33        3.90      2.08 o 
   4   1  18        1.19        4.21      3.90 o 
   0   2  18      231.60      266.75      8.37 o 
   1   2  18        6.25        4.92      0.80 o 
   2   2  18        6.31        7.08      1.12 o 
   3   2  18       16.74       10.29      2.41 o 
   4   2  18        0.04        2.43      1.43 o 
   1   3  18      294.33      325.60      5.23 o 
   2   3  18       19.96       18.50      1.69 o 
   3   3  18        1.25        1.44      1.61 o 
   4   3  18        0.12        0.89      1.43 o 
   0   4  18       91.73       77.10      5.93 o 
   1   4  18        6.97        5.99      0.85 o 
   2   4  18      105.17      117.54      4.60 o 
   3   4  18        1.07        0.93      0.72 o 
   4   4  18        1.71        2.00      1.19 o 
   1   5  18       35.39       48.57      3.49 o 
   2   5  18        5.35        2.93      0.89 o 
   3   5  18        1.54        1.66      1.65 o 
   4   5  18       11.24       14.21      6.29 o 
   0   6  18      144.41      154.92     11.54 o 
   1   6  18       17.23       17.02      2.51 o 
   2   6  18        1.42        1.98      0.63 o 
   3   6  18      115.12      119.82     13.55 o 
   4   6  18        0.85        3.82      1.94 o 
   1   7  18        1.03        1.62      0.51 o 
   2   7  18        0.06        0.21      0.62 o 
   3   7  18        0.05        1.79      0.79 o 
   0   8  18        1.27        2.90      1.12 o 
   1   8  18        4.28        2.06      0.92 o 
   2   8  18       42.72       37.42      5.68 o 
   3   8  18       17.42       14.81      2.57 o 
   1   9  18       41.43       42.58      4.60 o 
   2   9  18       17.45       19.79      5.39 o 
   3   9  18        1.00        1.84      0.95 o 
   0  10  18       15.85       17.20      3.29 o 
   1  10  18        1.00        2.86      1.83 o 
   2  10  18       23.70       17.38      4.09 o 
   3  10  18        0.18        1.45      1.09 o 
   1  11  18       28.90       28.59      3.35 o 
   2  11  18       18.33       22.45      2.87 o 
   0  12  18       32.00       39.60      4.35 o 
   1  12  18        2.19        5.08      1.11 o 
   2  12  18       10.42       14.71      2.43 o 
   1  13  18        4.82        4.15      1.08 o 
   1   1  19        6.94        4.78      0.76 o 
   2   1  19        2.17        0.85      0.71 o 
   3   1  19       10.08       17.10      7.07 o 
   4   1  19        1.13        1.58      3.74 o 
   0   2  19      189.55      216.88      5.64 o 
   1   2  19      187.69      209.88      5.39 o 
   2   2  19        8.30       13.88      1.39 o 
   3   2  19        3.27        2.12      1.25 o 
   4   2  19        0.82        1.56      1.95 o 
   1   3  19      166.72      167.10      4.84 o 
   2   3  19       26.34       23.94      1.92 o 
   3   3  19        0.21        1.37      2.63 o 
   4   3  19        0.06        3.65      3.03 o 
   0   4  19      485.41      510.09     26.89 o 
   1   4  19        0.65        1.40      0.41 o 
   2   4  19       12.11        8.50      1.40 o 
   3   4  19        0.71        3.90      3.32 o 
   4   4  19        0.96        2.79      4.80 o 
   1   5  19        8.26        6.65      0.98 o 
   2   5  19        9.58        9.22      1.10 o 
   3   5  19        0.31        1.07      0.86 o 
   4   5  19        0.01        2.07      3.66 o 
   0   6  19       12.15       11.12      2.86 o 
   1   6  19        2.49        2.26      0.62 o 
   2   6  19        0.00        0.32      0.66 o 
   3   6  19        1.21        3.30      2.12 o 
   1   7  19        0.08        0.29      0.76 o 
   2   7  19       25.25       25.99      4.76 o 
   3   7  19        0.57        0.53      0.77 o 
   0   8  19       20.53       14.32      5.44 o 
   1   8  19        0.79        2.89      0.80 o 
   2   8  19        1.76        2.42      1.31 o 
   3   8  19        0.11        1.48      1.12 o 
   1   9  19       27.93       32.07      3.28 o 
   2   9  19        0.03        2.35      0.89 o 
   3   9  19        0.04        1.30      0.99 o 
   0  10  19        6.00        5.84      2.80 o 
   1  10  19        6.73        9.54      1.58 o 
   2  10  19       10.19        9.29      1.81 o 
   1  11  19       20.97       23.27      2.98 o 
   2  11  19        0.04        3.25      1.21 o 
   0  12  19       24.74       28.43     10.78 o 
   1  12  19       14.28       11.19      2.70 o 
   0   0  20       12.99        9.62      2.22 o 
   1   0  20       13.51       15.65      2.28 o 
   2   0  20        7.59        5.28      3.00 o 
   3   0  20       11.81       19.58     13.55 o 
   4   0  20        3.80        1.22      1.34 o 
   1   1  20       35.22       27.48      2.57 o 
   2   1  20        4.26        1.60      0.35 o 
   3   1  20       17.73       17.99      3.58 o 
   4   1  20        2.03        2.14      2.81 o 
   0   2  20      217.98      215.11      8.96 o 
   1   2  20       86.01      106.10      5.00 o 
   2   2  20        0.16        0.64      0.32 o 
   3   2  20        0.97        2.81      1.24 o 
   4   2  20        3.56        4.19      3.04 o 
   1   3  20        9.12        7.78      1.22 o 
   2   3  20        9.28        5.54      1.88 o 
   3   3  20       18.74       14.98      3.03 o 
   4   3  20        0.02        6.85     10.72 o 
   0   4  20      377.42      438.49     25.97 o 
   1   4  20       34.46       26.32      2.28 o 
   2   4  20        2.52        1.94      0.68 o 
   3   4  20       12.63       15.09      5.92 o 
   1   5  20        5.47        2.71      0.72 o 
   2   5  20        8.36        5.30      1.39 o 
   3   5  20        1.44        1.42      1.35 o 
   0   6  20        9.61        7.56      1.98 o 
   1   6  20       55.49       62.55      3.82 o 
   2   6  20        0.83        1.73      1.29 o 
   3   6  20       10.59       12.80      4.59 o 
   1   7  20        0.00        0.34      0.61 o 
   2   7  20       45.87       46.11      5.93 o 
   3   7  20        0.05        2.13      1.45 o 
   0   8  20        0.33        2.48      1.08 o 
   1   8  20        8.50        3.39      0.91 o 
   2   8  20        1.67        2.18      1.11 o 
   3   8  20        0.67        4.70      2.31 o 
   1   9  20        4.21        1.89      0.76 o 
   2   9  20        2.59        3.64      1.47 o 
   0  10  20      149.73      158.68     17.57 o 
   1  10  20       28.41       37.23      2.83 o 
   2  10  20        0.04        0.29      1.44 o 
   1  11  20        2.27        4.50      2.34 o 
   0  12  20        1.48        1.96      1.27 o 
   1   1  21       68.67       63.91      4.83 o 
   2   1  21        8.18        1.75      6.04 o 
   3   1  21        3.44        4.65      1.89 o 
   0   2  21       32.38       26.11      3.10 o 
   1   2  21      195.74      225.73      5.55 o 
   2   2  21        6.95        3.62      1.45 o 
   3   2  21        3.16        1.65      1.94 o 
   1   3  21      130.77      139.49      4.24 o 
   2   3  21       15.79        8.87      2.74 o 
   3   3  21        1.16        1.80      1.10 o 
   0   4  21      140.27      172.79      9.43 o 
   1   4  21       18.40       17.70      2.29 o 
   2   4  21        2.70        1.99      1.09 o 
   3   4  21        3.32        5.11      2.22 o 
   1   5  21        6.37        5.43      2.56 o 
   2   5  21        3.95        1.84      1.55 o 
   3   5  21        4.40        7.26      3.56 o 
   0   6  21        1.96        2.06      1.75 o 
   1   6  21        7.81        8.12      1.33 o 
   2   6  21        1.07        1.54      0.92 o 
   3   6  21        1.72        2.64      2.03 o 
   1   7  21        0.94        1.47      0.59 o 
   2   7  21        0.13        2.36      1.30 o 
   3   7  21        0.15        1.57      1.45 o 
   0   8  21       18.84       19.75      6.79 o 
   1   8  21       24.23       31.85      4.24 o 
   2   8  21        3.59        1.93      1.04 o 
   1   9  21        2.98        3.91      1.04 o 
   2   9  21        0.00        1.80      1.59 o 
   0  10  21       13.37       10.07      2.29 o 
   1  10  21        3.53        4.86      1.57 o 
   1  11  21       35.59       35.21      4.29 o 
   0   0  22       30.03       20.28     10.30 o 
   1   0  22       13.15        9.08      4.26 o 
   2   0  22       99.96      137.02     14.36 o 
   3   0  22        7.46       10.64      9.48 o 
   1   1  22       17.91       13.63      2.89 o 
   2   1  22       35.37       32.38      5.38 o 
   3   1  22        2.37        5.49      5.23 o 
   0   2  22       30.43       31.53      4.84 o 
   1   2  22       12.98        7.46      2.28 o 
   2   2  22       74.83       79.83      7.52 o 
   3   2  22        3.62        6.65      2.48 o 
   1   3  22        3.84        2.08      0.76 o 
   2   3  22        1.14        1.79      2.52 o 
   3   3  22        0.13        2.03      3.20 o 
   0   4  22        4.59        1.61      0.80 o 
   1   4  22        0.63        1.04      1.08 o 
   2   4  22        2.80        1.37      1.13 o 
   3   4  22       13.58        9.95      9.69 o 
   1   5  22        1.50        2.82      1.05 o 
   2   5  22        2.66        5.76      4.99 o 
   3   5  22        0.06        1.43      1.95 o 
   0   6  22        3.66        1.67      1.27 o 
   1   6  22        2.22        2.37      0.66 o 
   2   6  22        0.73        1.99      2.78 o 
   3   6  22       33.59       24.17      5.97 o 
   1   7  22        3.32        2.21      0.76 o 
   2   7  22        1.68        2.56      1.46 o 
   0   8  22        0.00        1.98      0.94 o 
   1   8  22        0.07        1.33      1.02 o 
   2   8  22        0.73        1.61      0.89 o 
   1   9  22        1.84        3.03      1.24 o 
   0  10  22        1.33        1.82      1.42 o 
   1  10  22        0.30        4.16      2.15 o 
   1   1  23        5.39        3.00      0.91 o 
   2   1  23        3.32        0.74      1.05 o 
   3   1  23        0.18        1.20      1.80 o 
   0   2  23        9.07        3.75      2.20 o 
   1   2  23       46.29       45.72      5.93 o 
   2   2  23       23.26       25.52      7.30 o 
   3   2  23        0.09        0.61      0.78 o 
   1   3  23        8.90        8.34      1.06 o 
   2   3  23        0.14        2.59      2.29 o 
   3   3  23        0.01        0.54      1.82 o 
   0   4  23       42.86       47.98      9.28 o 
   1   4  23        0.30        1.03      0.70 o 
   2   4  23        0.05        1.21      1.03 o 
   3   4  23        0.05        1.83      1.79 o 
   1   5  23        0.10        1.25      0.47 o 
   2   5  23        3.44        1.09      7.05 o 
   0   6  23        1.37        1.99      1.06 o 
   1   6  23        0.02        1.29      1.23 o 
   2   6  23        5.12        3.07      2.68 o 
   1   7  23        0.05        1.34      0.82 o 
   2   7  23        0.15        3.53      2.36 o 
   0   8  23        5.12        3.77      1.31 o 
   1   8  23        4.14        3.52      1.82 o 
   1   0  24       14.60       12.62      4.18 o 
   2   0  24        3.09        6.30      4.18 o 
   1   1  24       28.87       23.11      3.69 o 
   2   1  24       39.16       60.34     15.63 o 
   0   2  24        7.09        6.82      1.90 o 
   1   2  24       39.69       26.33      6.58 o 
   2   2  24        0.07        0.70      0.83 o 
   1   3  24        3.50        2.58      2.02 o 
   2   3  24        5.52        5.23      2.19 o 
   0   4  24       51.60       62.80     11.06 o 
   1   4  24       10.74        6.44      1.96 o 
   2   4  24        0.59        1.65      1.43 o 
   1   5  24        1.07        2.16      1.05 o 
   2   5  24       15.72       16.17     18.50 o 
   0   6  24        0.27        0.28      0.42 o 
   1   6  24        0.81        1.90      1.09 o 
   1   7  24        1.27        0.94      0.72 o 
   1   1  25        0.24        1.09      0.91 o 
   2   1  25        0.05        0.75      2.55 o 
   0   2  25        0.00        0.18      0.62 o 
   1   2  25        0.01        0.59      1.41 o 
   2   2  25        0.34        0.90      4.69 o 
   1   3  25        3.31        0.98      1.43 o 
   0   4  25        5.80        3.84      2.81 o 
   1   4  25        1.39        1.52      1.21 o 
   1   5  25        0.08        1.61      1.41 o 
   0   6  25        2.67        0.52      1.34 o 
   0   0  26        0.76        0.10      0.31 o 
   1   0  26        0.61        1.15      1.22 o 
   1   1  26        0.08        1.17      2.78 o 
   0   2  26        1.04        1.43      2.54 o 
   1   2  26        0.07        2.33      2.12 o 
                                                 
